# Supplementary material for: Confirmation and Identification of Biomarkers Implicating Environmental Triggers in the Pathogenesis of Type 1 Diabetes
Source: Front Immunol. 2020 Sep 15;11:1922. doi: 10.3389/fimmu.2020.01922 (PMC7523316; doi:10.3389/fimmu.2020.01922)
Supplement: Supplementary file 1 [file Table_1.XLSX]

## Sheet: Sheet1
Control		sCD14	LBP	EndoCAb IgA	IL-18	EndoCAb IgG	IL-17A	EndoCAb IgM	IFN-γ	TNFα	IL-10	IL-18BPa	IL-18BPa/IL-18	MBL	CRP	HGH	Vitamin D BP	FABP2	IL-7	Leptin	Total adiponectin	Vitamin D	Vitamin D BP/ Vitamin D	C-peptide	HMW adiponectin	HMW adiponectin/ Total adiponectin	HMW adiponectin/Leptin	MDC	Total IgA	EndoCAb IgA/ Total IgA	Total IgM	EndoCAb IgM/ Total IgM	Total IgG	EndoCAb IgG/ Total IgG
		μg/mL	ng/mL	AMU/mL	pg/mL	GMU/mL	pg/mL	MMU/mL	pg/mL	pg/mL	pg/mL	pg/mL		ng/mL	ng/mL	pg/mL	μg/mL	pg/mL	pg/mL	pg/mL	ng/mL	ng/mL		pM	ng/mL			pg/mL	μg/mL		μg/mL		μg/mL
Mean		1.56115	7697.22	20.6685	154.856	57.2963	0.0272815	64.537	27.1346	0.0919	0.669222	4204.35	48.7402	1187.98	765.374	3397.73	297.696	1103.6	1.10852	7792.76	8465.92	18.0085	28364.5	666.209	6579.78	0.755351	3600.27	935.205	968.631	0.0228141	2344.44	0.0298121	3794.41	0.0156343
Std. Deviation		0.238311	2575.35	14.1581	87.8144	38.4177	0.104866	26.7676	86.4714	0	0.363892	967.78	58.8165	793.355	1069.22	4344.78	142.64	594.075	1.22052	10873.2	3039.41	13.5653	35302.3	390.343	2722.54	0.0951104	4006.63	364.273	376.072	0.0153518	1199.63	0.00884056	1176.13	0.0106018
Percentiles	25	1.402	5801	11.2	84.387	26.9	0.0071	49	0.254	0.0919	0.425	3648.26	17.1535	586	105.6	797.885	179.709	766.18	0.254	1202.35	7270.75	7.396	10653.9	365.26	5596.1	0.732352	822.862	709.86	649.5	0.0131835	1492.64	0.0227178	3016	0.00757477
	50	1.525	7203	16.05	157.291	46.1	0.0071	62.3	1.037	0.0919	0.559	4130.04	28.887	1101.2	234.1	1830.45	274.569	938.02	0.696	3142.05	8437.5	15.723	16757.5	610.444	6263.7	0.771677	2473.35	864.36	919.55	0.0177907	2018.36	0.028018	3416.5	0.0115788
	75	1.661	10364	24.9	204.955	80	0.0071	73.4	7.38	0.0919	0.95	4844.49	52.6862	1622.8	1149.3	4082.92	400.928	1220.32	1.44	8221	9619.25	19.902	33632.4	863.921	8264.1	0.809319	4688.98	975.84	1265.85	0.0305723	2738.52	0.0353682	4458.5	0.0206363
T1D		sCD14	LBP	EndoCAb IgA	IL-18	EndoCAb IgG	IL-17A	EndoCAb IgM	IFN-γ	TNFα	IL-10	IL-18BPa	IL-18BPa/IL-18	MBL	CRP	HGH	Vitamin D BP	FABP2	IL-7	Leptin	Total adiponectin	Vitamin D	Vitamin D BP/ Vitamin D	C-peptide	HMW adiponectin	HMW adiponectin/ Total adiponectin	HMW adiponectin/Leptin	MDC	Total IgA	EndoCAb IgA/ Total IgA	Total IgM	EndoCAb IgM/ Total IgM	Total IgG	EndoCAb IgG/ Total IgG
		μg/mL	ng/mL	AMU/mL	pg/mL	GMU/mL	pg/mL	MMU/mL	pg/mL	pg/mL	pg/mL	pg/mL		ng/mL	ng/mL	pg/mL	μg/mL	pg/mL	pg/mL	pg/mL	ng/mL	ng/mL		pM	ng/mL			pg/mL	μg/mL		μg/mL		μg/mL
Mean		1.76775	9081.04	28.9181	146.386	63.5389	0.0554222	59.3417	7.14628	0.0919	0.797	5135.79	50.4289	1263.64	1598.89	4347.91	282.999	1405.85	1.78294	7130.59	9178.03	20.9677	16244.4	175.402	7139.68	0.735583	2806.96	837.722	924.725	0.0330941	1717.23	0.0359308	3828.12	0.0175021
Std. Deviation		0.202391	3560.89	32.7237	89.039	43.0827	0.179619	27.2934	34.1784	0	0.725063	1295.02	35.5128	821.639	2603.14	5709.56	129.238	731.911	2.60467	6180.81	4567.38	10.5459	10006.1	184.309	4532.09	0.143492	4698.64	220.2	425.515	0.0381202	676.213	0.0148379	946.735	0.011609
Percentiles	25	1.64825	6446	11.9375	76.157	37.425	0.0071	36.075	0.30825	0.0919	0.42425	4422.19	25.2645	603.6	154.125	683.773	187.327	929.67	0.43	2427.93	6038.31	12.1738	9844.94	48.6872	3724.2	0.665259	577.826	693.695	609.138	0.0131788	1275.58	0.0258992	3215.75	0.0100416
	50	1.7435	8307.25	17.65	116.341	56.15	0.0071	54.75	0.412	0.0919	0.536	4876.49	38.7286	1027.2	625.6	1726.53	260.646	1201.01	0.747	4629.92	8055.38	18.6945	13880.4	128.474	6016.5	0.735395	1390.34	829.66	844.5	0.0224965	1550.98	0.02983	3938	0.0148256
	75	1.8975	11148.6	32.2375	202.018	78.775	0.0071	78.775	1.361	0.0919	0.81075	5406.14	62.6242	1861.7	1801.28	5865.66	386.899	1707.38	2.507	11812.1	10436.9	28.0452	21043.3	223.366	9277.7	0.817585	3309.43	951.25	1156.96	0.0346098	2076.62	0.0435705	4358.5	0.0225122
